# Supplementary material for: Discovery of regulatory complexes in Arabidopsis via protein–metabolite mapping during Pseudomonas infection
Source: Plant Physiol. 2026 Jun 9;201(2):kiag349. doi: 10.1093/plphys/kiag349 (PMC13317450; doi:10.1093/plphys/kiag349)
Supplement: kiag349_Supplementary_Data [file kiag349_supplementary_data.zip]

Archive with 3 entries (3 files):
- Supplementary Datasets S1 to S7.xlsx
- Supplementary figure_revised.pdf
- Supplementary Table.docx
